# Supplementary material for: Low participation in cancer screening in India: a scoping review of breast and cervical cancer programs
Source: BMC Cancer. 2025 Nov 7;25:1724. doi: 10.1186/s12885-025-14859-6 (PMC12593890; doi:10.1186/s12885-025-14859-6)
Supplement: Supplementary file 3 — Supplementary Material 3. Supplementary Table 3 National Program for Prevention and Control of Non-Communicable Diseases (NP-NCD) state-level key deliverables on breast and cervical cancer screening coverage as reported under the National Health Mission (NHM). [file 12885_2025_14859_MOESM3_ESM.xlsx]

## Sheet: Refined Version
		Breast						Cervical
		Target		Achievement		Year	Additional approach	Target		Achievement		Year	Additional approach
State/UTs	Screening mentioned	%	Value	%	Value			%	Value	%	Value
A & N Islands	Not Mentioned	100	Not reported	Not reported	Not reported	Not reported	Not reported	100	Missing	Missing	Missing	Missing	Missing
Andhra Pradesh	Target(2023-24)10% increase from the baseline(march-2022-23) OC-8121409 BC & CC-4277245 Achievement(Progress of 2023-24)"Oral Cancer= 78 % (N:6146003; D:8121409) Breast Cancer= 78% (N:3329913 ; D: 4277245) Cervical Cancer= 78% (N:3329913; D:4277245) (Proportional Target Achieved -100%)	10% increase from the baseline(march-2022-23)	4277245	78		2023-24	Proportional Target Achieved -100%	10% increase from the baseline(march-2022-23)				2023-24
Arunachal Pradesh	Achievement (2023-24) 10% Target(2024-25) 100%	1		10%(cumulative of all 3 cancer)		2023-24		1		10%(cumulative of all 3 cancer)		2023-24
Assam	Achievement (2021-22) - 15% Target(2022-23)-25% Target(2023-24)-35%	0.35		Not reported	Not reported	2023-24		0.35		MIssing	Missing	2023-24
Bihar	Target(2023-24) Cumulative 35%, 295559	0.35	295559	Not reported	Not reported	2023-24		0.35	295559	Missing	Missing	2023-24
Chandigarh				Not reported	Not reported	2023-24				Missing	Missing	2023-24
Chhattisgarh	Target(2024-25) Oral Cancer - 15% Cervical Cancer - 15% Breast Cancer - 15% Target(2025-26) Oral Cancer - 20% Cervical Cancer - 20% Breast Cancer - 20%	10% increase from previous year		Not reported	Missing	2023-24		>95%		Missing	Missing	2023-24
Delhi		1		Missing	Missing	2023-24		1		Missing	Missing	2023-24
Dadra and Nagar Haveli (DNH) and Daman and Diu (DD)		>95%		80%(upto dec 2023)	36579	2023-24		>95%		80%(upto dec 2023)	36579	2023-24
Goa	Target(2024-25) Oral Cancer - 50% Cervical Cancer - 50% Breast Cancer - 50% Target(2025-26) Oral Cancer - 50% Cervical Cancer - 50% Breast Cancer - 50%	Missing	Missing	Missing	Missing	2023-24		Missing	Missing	Missing	Missing	2023-24
Gujarat	Achievement (2021-22) 0.35% (Data as on 31-01-2022) Target (2021-22) : 100% Target (2022-23) : 100%	100%(cumulative)		Missing	Missing	2023-24		100%(cumulative)		Missing	Missing	2023-24
Haryana	Achievement (2023-24): Oral Cancer = 17.1% (70343) Breast Cancer= 19.49% (37,692) Cervical Cancer= 13.9%(26,961) Target (2024-25) :2% increase from previous year	0.6		0.1949	37692	2023-24		0.6		0.139	26961	2023-24
Himachal Pradesh	Target(2024-25) Oral Cancer - 18% Cervical Cancer - 18% Breast Cancer - 18% Target(2025-26) Oral Cancer - 20% Cervical Cancer - 20% Breast Cancer - 20%	1		Missing	Missing	2023-24		1		Missing	Missing	2023-24
Jammu & Kashmir	Target(2024-25) Oral Cancer - 90% Cervical Cancer - 90% Breast Cancer - 90% Target(2025-26) Oral Cancer - 90% Cervical Cancer - 90% Breast Cancer - 90%	0.9		Missing	Missing	2023-24		0.9		Missing	Missing	2023-24
Jharkhand	Progress (2021-22) : 0.3% Likely achivement(2021-22) : 0.5% Target (2022-23) : 100% Target (2023-24) : 100%	100%(cumulative)		Missing	Missing	2023-24		100%(cumulative)		Missing	Missing	2023-24
Karnataka	Progress (2021-22) : 12.1% Likely achivement(2021-22) : 12.8% Target (2022-23) : 15% Target (2023-24) : 20%	20%(cumulative)		Missing	Missing	2023-24		20%(cumulative)		Missing	Missing	2023-24
Kerala	Target(2023-24) : 25% Target(2024-25) Oral Cancer - 10% Cervical Cancer - 10% Breast Cancer - 10% Target(2025-26) Oral Cancer - 10% Cervical Cancer - 10% Breast Cancer - 10%	0.25		Missing	Missing	2023-24		0.25		Missing	Missing	2023-24
Ladakh	Progress (2020-21) : 1683 Target(2020-21) :10200 Target (2021-22) : 8000	0.7		Missing	Missing	2023-24		0.7		Missing	Missing	2023-24
Lakshadweep	Progress (2021-22) : 69%(Data as on 10-12-2021) Target (2021-22) : 100% Target (2022-23) : 100% Target (2023-24) : 100%	100%(cumulative)		Missing	Missing	2023-24		100%(cumulative)		Missing	Missing	2023-24
Madhya Pradesh		100%(cumulative)		Missing	Missing	2023-24		100%(cumulative)				2023-24
Maharashtra	Achievement (2023-24) 0.26%(Data till spetember 2023) Target (2024-25) : 10% increase from baseline Target (2023-24) : 10% increase from baseline	10% increase from baseline		0.26%(Data till spetember 2023, cumulative of all cancers)		2023-24		10% increase from baseline		0.26%(Data till spetember 2023)		2023-24
Manipur	Progress (Upto 2nd quarter 2023) : Oral cancer : 18% Cervical cancer : 8% Breast cancer : 8% Target(2023-24) : 70% Target (2024-25) : 60% Target (2025-26) : 65%	70%(cumulative)		8%(upto 2nd quater)		2023-24		70%(cumulative)		8%(upto 2nd quater)		2023-24
Meghalaya	Target(2024-25) Oral Cancer - 75% Cervical Cancer - 70% Breast Cancer - 70% Target(2025-26) Oral Cancer - 80% Cervical Cancer - 75% Breast Cancer - 75%	1		Missing	Missing	2023-24		1		Missing	Missing	2023-24
Mizoram		0.2	9397	Missing	Missing	2023-24		0.2	9397	Missing	Missing	2023-24
Nagaland	Progress(2024-26) Oral Cancer - 0.19% Cervical Cancer - 0% Breast Cancer - 0.02%	0.1	9990	0.0002	5	2024-26		0.1	9990	0	0	2023-24
Odisha	Achievement (2022-24) Oral cancer- (43.6%) Breast Cancer - (37.3%) Cervical Cancer - (22%) Target (2022-23) - 20% Target (2023-24) - 30%	30%(cumulative)		0.373		2022-24		30%(cumulative)		0.22		2023-24
Puducherry	Progress (2023-24) : 21%(Data as on october 23, cumulative ao all 3 cancers) Likely achivement(2023-24) : 40% Target (2023-24) : 80% Target (2024-25) : 50% Target (2025-26) : 50%"	80%(cumulative)		21%(Data as on october 23, cumulative ao all 3 cancers		2023-24		80%(cumulative)		21%(Data as on october 23, cumulative ao all 3 cancers		2023-24
Punjab		10% increase from baseline		Missing	Missing	2023-24		10% increase from baseline		Missing	Missing	2023-24
Rajasthan	Target 2023-24: 10% increase from last FY- 165336 Achievement 2023-24 upto 31st December 2023: Screened for Oral Cancer- 82535 Breast Cancer- 27771 Cervical Cancer- 12249	10% increase from last FY	165336		27771(upto 31st December 2023)	2023-24		10% increase from last FY-	165336		12249(upto 31st December 2023)	2023-24
Sikkim	Target(2024-25) Oral Cancer - 100% Cervical Cancer - 100% Breast Cancer - 100% Target(2025-26) Oral Cancer - 100% Cervical Cancer - 100% Breast Cancer - 100%	0.55		Missing	Missing	2023-24		0.55		Missing	Missing	2023-24
Tamil Nadu	Target(2024-25) Oral Cancer - 45% Cervical Cancer - 45% Breast Cancer - 45% Target(2025-26) Oral Cancer - 45% Cervical Cancer - 45% Breast Cancer - 45%	1		Missing	Missing	2023-24		1		Missing	Missing	2023-24
Telangana	Progress (2021-22) : 14192 Likely achivement(2021-22) : 15239 Target (2022-23) :10% increase from the baseline Target (2023-24) : 10%increase from the previous FY	10%increase from the previous FY		Missing	Missing	2023-23		10%increase from the previous FY		Missing	Missing	2023-24
Tripura		Missing	Missing	Missing	Missing	2023-24		Missing	Missing	Missing	Missing	2023-24
Uttar Pradesh	Achievement (till sept 2023) Oral Cancer - 27% (5535) Breast Cancer - 14% (2863) Cervical Cancer - 11% (2203) Against the target of 20387 Target(2023-24) - 90% Target(2024-25) - 90% Target(2025-26) - 90%	90%(cumulative)		0.14	2863	2023-24		90%(cumulative)		0.11	2203	2023-24
Uttarakhand	Target (2022-23) : 20% Target (2023-24) : 30%	30%(cumulative)		Missing	Missing	2023-24		30%(cumulative)		Missing	Missing	2023-24
West Bengal	Progress (2021-22) : 54% Likely achivement(2021-22) : 55% Target (2022-23) : 65% Target (2023-24) : 75%	75%(cumulative)		Missing	Missing	2023-24		75%(cumulative)		Missing	Missing	2023-24
